# Supplementary material for: The enigmatic Otway odd-clawed spider (Progradungula otwayensis Milledge, 1997, Gradungulidae, Araneae): Natural history, first description of the female and micro-computed tomography of the male palpal organ
Source: Zookeys. 2013 Sep 25;(335):101–12. doi: 10.3897/zookeys.335.6030 (PMC3800794; doi:10.3897/zookeys.335.6030)
Supplement: XML Treatment for Progradungula otwayensis [file zookeys.335.6030-treatment1.xml]

<!DOCTYPE tp:taxon-treatment
  PUBLIC "-//TaxonX//DTD Taxonomic Treatment Publishing DTD v0 20100105//EN" "tax-treatment-NSO.dtd">
<tp:taxon-treatment xmlns:tp="http://www.plazi.org/taxpub"><tp:treatment-meta><mixed-citation publication-type="journal"><person-group><name><surname>Michalik</surname><given-names>Peter</given-names></name><name><surname>Piacentini</surname><given-names>Luis</given-names></name><name><surname>Lipke</surname><given-names>Elisabeth</given-names></name><name><surname>Ramírez</surname><given-names>Martin J.</given-names></name></person-group><article-title>The enigmatic Otway odd-clawed spider  (<italic>Progradungula otwayensis</italic> Milledge, 1997, Gradungulidae, Araneae): Natural history, first description of the female and micro-computed tomography of the male palpal organ</article-title><source>Zookeys</source><day>25</day><month>9</month><year>2013</year><volume>2013</volume><issue>335</issue><fpage>101</fpage><lpage>112</lpage><pub-id pub-id-type="doi">10.3897/zookeys.335.6030</pub-id></mixed-citation></tp:treatment-meta><tp:nomenclature><tp:taxon-name>
                            <tp:taxon-name-part taxon-name-part-type="genus">Progradungula</tp:taxon-name-part>
                            <tp:taxon-name-part taxon-name-part-type="species">otwayensis</tp:taxon-name-part>
                            <object-id xmlns:xlink="http://www.w3.org/1999/xlink" xlink:type="simple">http://species-id.net/wiki/Progradungula_otwayensis</object-id>
                        </tp:taxon-name><tp:taxon-authority>Milledge, 1997</tp:taxon-authority></tp:nomenclature><tp:treatment-sec sec-type="Type material"><title>Type material.</title><p>Male holotype: AUSTRALIA: Victoria. Otway Ranges, Aire Crossing Track, 0.5 km N of Aire River crossing, <named-content xmlns:xlink="http://www.w3.org/1999/xlink" content-type="dwc:verbatimCoordinates" xlink:type="simple">38°42’S, 143°29’E</named-content>, 31 Jan 1995, G. Milledge (MV K3260, not examined).</p></tp:treatment-sec><tp:treatment-sec sec-type="Material examined"><title>Material examined.</title><p>AUSTRALIA: VICTORIA: Great Otway National Park: Little Aire Cascade Trail, E of Lavers Hill, <named-content xmlns:xlink="http://www.w3.org/1999/xlink" content-type="dwc:verbatimCoordinates" xlink:type="simple">38.67032°S, 143.49810°E</named-content> (GPS, ±100m), elev. 330m, 11 Feb 2013, <italic><tp:taxon-name>Nothofagus</tp:taxon-name></italic>, <italic><tp:taxon-name>Eucalyptus</tp:taxon-name></italic>, tree ferns wet forest, hand collecting, P.Michalik &amp; M.J.Ramírez (MJR-Loc-125), two females (MACN-Ar 30666); Triplet Falls Trail, E of Lavers Hill, <named-content xmlns:xlink="http://www.w3.org/1999/xlink" content-type="dwc:verbatimCoordinates" xlink:type="simple">38.67188°S, 143.49673°E</named-content> (GPS, ±300m), elev. 300m (GPS), 10 Feb 2013, <italic><tp:taxon-name>Nothofagus</tp:taxon-name></italic>, <italic><tp:taxon-name>Eucalyptus</tp:taxon-name></italic>, tree ferns wet forest, hand collecting, P.Michalik &amp; M.J.Ramírez (MJR-Loc-124), three females (MACN-Ar 30667, ZIMG II/28128, ZIMG II/28129); Maits Rest Trail, W Apollo Bay, <named-content xmlns:xlink="http://www.w3.org/1999/xlink" content-type="dwc:verbatimCoordinates" xlink:type="simple">38.75492°S, 143.55495°E</named-content> (GPS, ±200m), elev. 240m, 13–14 Feb 2013, <italic><tp:taxon-name>Nothofagus</tp:taxon-name></italic>, tree ferns wet forest, hand collecting, P.Michalik &amp; M.J.Ramírez (MJR-Loc-126), one female (ZIMG II/28130); Melba Gully Trail, <named-content xmlns:xlink="http://www.w3.org/1999/xlink" content-type="dwc:verbatimCoordinates" xlink:type="simple">38°41.726’S, 143°22.312’E</named-content> (GPS, ±200m), elev. 328m, 15 Feb 2013, <italic><tp:taxon-name>Nothofagus</tp:taxon-name></italic>, tree ferns wet forest, hand collecting, P.Michalik &amp; M.J.Ramírez (MJR-Loc-128), one male (ZIMG II/28127).</p></tp:treatment-sec><tp:treatment-sec sec-type="Diagnosis"><title>Diagnosis.</title><p>This species can be distinguished from <italic><tp:taxon-name>Progradungula carraiensis</tp:taxon-name></italic> by the single process on the embolus of the male palpal organ and the presence of eight spermathecae in the female genitalia.</p></tp:treatment-sec><tp:treatment-sec sec-type="Female"><title>Female</title><p>(<xref ref-type="fig" rid="F3">Figs 3</xref>–<xref ref-type="fig" rid="F4">4</xref>).</p><fig id="F3" position="float" orientation="portrait"><label>Figure 3.</label><caption><p>Somatic characters of the female of <italic><tp:taxon-name>Progradungula otwayensis</tp:taxon-name></italic>. <bold>A</bold> Lateral view of prosoma and opisthosoma (ZIMG II/28128) <bold>B</bold> Dorsal view of prosoma (MV) <bold>C</bold> Ventral view of Prosoma (MV) <bold>D</bold> Frontal view of ocular area (ZIMG II/28128) <bold>E</bold> Ventral view of opisthosoma <bold>F</bold> Tarsus of leg I <bold>G</bold> Tarsus of leg IV <bold>H</bold> Calamistrum. <bold>I</bold> Ventral view of spinnerets. Scale bar in <bold>F–H</bold> is 500 µm.</p></caption><graphic xmlns:xlink="http://www.w3.org/1999/xlink" xlink:href="ZooKeys-335-101-g003.jpg" position="float" orientation="portrait" xlink:type="simple"/></fig><fig id="F4" position="float" orientation="portrait"><label>Figure 4.</label><caption><p>Female genitalia. <bold>A</bold> Lateral view of the dome-shaped genital area (compare also to <xref ref-type="fig" rid="F3">Fig. 3A</xref>) (MACN-Ar 30667) <bold>B</bold> Sagital section through genital area obtained by micro-CT (MACN-Ar 30667) <bold>C</bold> Posterior view of genital area (MACN-Ar 30667). Spermathecae in anterior (<bold>D</bold>) and ventral view (<bold>E</bold>) (ZIMG II/28128). Abbreviation: <bold>B</bold> bursa; <bold>EF</bold> epigastric furrow; <bold>GP</bold> genital pockets; <bold>Gl</bold> glands; <bold>PF</bold> postepigastric fold; <bold>Sp</bold> spermathecae; <bold>Ue</bold> uterus externus.</p></caption><graphic xmlns:xlink="http://www.w3.org/1999/xlink" xlink:href="ZooKeys-335-101-g004.jpg" position="float" orientation="portrait" xlink:type="simple"/></fig></tp:treatment-sec><tp:treatment-sec sec-type="Measurements"><title>Measurements</title><p>(mm, in MV). Carapace length 6.92; carapace width 4.66; caput width 2.66; abdomen length 8.51; abdomen width 7.18. Legs: length of segments <!--PageBreak--><!--PageBreak-->(femur + patella/tibia + metatarsus + tarsus = total length): I 11.97 + 14.10 + 11.57 + 2.66 = 40.30, II 9.31 + 10.77 + 8.25 + 2.53 = 30.86, III 7.98 + 9.18 + 7.85 + 2.13 = 27.14, IV 9.98 + 10.91 + 9.44 + 2.13 = 32.46, palp 2.93 + 2.66 + - + 2.79 = 8.38.</p></tp:treatment-sec><tp:treatment-sec sec-type="Colour pattern"><title>Colour pattern.</title><p>Carapace yellowish brown, darker on cephalic area, particularly in eye region. Chelicerae, maxillae and labium reddish brown. Sternum reddish brown marginally, paler centrally. Legs yellowish brown. Abdomen fawn-coloured with dark brown dorsal pigmentation consisting of 3 chevron markings. Carapace longer than wide, widest between coxae II and III. Cephalic area elevated behind eyes (<xref ref-type="fig" rid="F3">Fig. 3A</xref>). Clypeus sloping, as long as the median ocular quadrangle, with a strongly curved anterior border. Fovea pit-like.</p></tp:treatment-sec><tp:treatment-sec sec-type="Eyes"><title>Eyes.</title><p>Frontal view (<xref ref-type="fig" rid="F3">Fig. 3D</xref>): anterior row slightly recurved, posterior row slightly procurved. Dorsal view (<xref ref-type="fig" rid="F3">Fig. 3B</xref>): anterior row recurved, posterior row slightly recurved. AME &lt; PME &lt; ALE = PLE 0.23: 0.32: 0.35: 0.35. Interdistances: AME-AME 0.18, AME-ALE 0.33, ALE-PLE 0.08, PLE-PME 0.40, PME-PME 0.28. Median ocular quadrangle: length 0.58 mm, anterior width 0.55 mm, posterior width 0.87 mm. Clypeus height 0.50. AME black, remainder white.</p></tp:treatment-sec><tp:treatment-sec sec-type="Chelicerae"><title>Chelicerae.</title><p>Strong, vertical, slightly divergent. Three strong prolateral teeth, evenly spaced. Five very small retromarginal teeth (or denticles) in row on basal half of groove, with a spine on the apico-dorsal side. Stridulatory ridges absent.</p></tp:treatment-sec><tp:treatment-sec sec-type="Maxillae"><title>Maxillae.</title><p>Subparallel, external margin strongly curved and ending anteriorly in a bluntly pointed apex (<xref ref-type="fig" rid="F3">Fig. 3C</xref>). Serrula present.</p></tp:treatment-sec><tp:treatment-sec sec-type="Labium"><title>Labium.</title><p>Free. Length 0.83, width 0.87. Apical margin indented, lateral margin subparallel below, sloping in toward apex above (<xref ref-type="fig" rid="F3">Fig. 3C</xref>).</p></tp:treatment-sec><tp:treatment-sec sec-type="Sternum"><title>Sternum.</title><p>Length 3.33, width 2.20. Elongate, shield-shaped with pointed apex which extends back midway between coxae IV (<xref ref-type="fig" rid="F3">Fig. 3C</xref>).</p></tp:treatment-sec><tp:treatment-sec sec-type="Legs"><title>Legs.</title><p>1423. Trochanters shallowly notched. Superior claws of 1st and 2nd legs dissimilar, with raptorial proclaws long and strongly developed (<xref ref-type="fig" rid="F3">Fig. 3F</xref>), retroclaws shorter. Inferior claws of legs I and II slender and strongly hooked. Superior claws of legs III and IV similar (<xref ref-type="fig" rid="F3">Fig. 3G</xref>). Accessory claw setae on all tarsi. Distal half of tarsus I and II with strong ventral setae. Calamistrum short, located in second quarter of metatarsus 4 (<xref ref-type="fig" rid="F3">Fig. 3H</xref>).</p></tp:treatment-sec><tp:treatment-sec sec-type="Pattern of spination"><title>Pattern of spination.</title><p>(Approximate, slightly asymmetrical.) Femur I d (r2p1)-r2-r1-p1-1-2-p1-2-p1-2-2-3ap v 0-p1-0-0-0; patella r 1; tibia d 2-0-2-p1-0-p1-3 v 2-0-0-2-p1-0-2-0; metatarsus d r1-p1-p1-0-0-0-0 v p1-r1-p1-p1-r1-p1-r1-2ap; II; femur d (r2p1)-r2-2-p1-2-p1-2- 2-p1-3 v 0-p1-1-0-0; patella p 1; tibia d 2-p1-1-2-2-p1-p1-1-3 v 2-0-p1-r1-p1-2-0-2ap; metatarsus d 2-p1-2-r1-p1-r1-p1-p1-2ap v p1-r1-2-2-r1-p1-3ap; III; femur d (r3p1)-1-r1-2-p1-2-2-2-r1-3 v r1-p1-2-0-0; patella p 1 d 1 r 1; tibia d 2-1-p1-3-2-2 v 2-0-p1-r1-p1-2ap; metatarsus d 2-p1-p1-r1-p1-2- 2ap v 2-p1-p1-r1-p1-p1-r1-3ap; tarsus v 0-r1-0; IV femur d (r4p2)-r2-1-r2-p1-2-2-2-3 v 0-p1-p1-0-0-0; patella p 1 d 1; tibia d 2-2-p1-1-3-r1 v 2-0-0-p1-p1-2ap; metatarsus d 2-p1-2-r1-2ap v p1-2-p1-p1-p1-2-r1-3ap; tarsus v 0-1-0.</p></tp:treatment-sec><tp:treatment-sec sec-type="Palp"><title>Palp.</title><p>Single claw. Spines: femur d 0-0-1-1-3ap patella p 1 d 1-1, tibia d 1-1, p 0-2-0; tarsus d 2-2-1-2-3ap v 2-2-2ap.</p><!--PageBreak--><!--PageBreak--></tp:treatment-sec><tp:treatment-sec sec-type="Abdomen"><title>Abdomen.</title><p>Cribellum undivided, with narrow spinning field, as wide as basal span of anterior spinnerets (<xref ref-type="fig" rid="F3">Figs 3E, 3I</xref>). Spiracles of posterior lung books well separated but joined by a transverse groove. Genital area swollen and only faintly sclerotized near the epigastric furrow (<xref ref-type="fig" rid="F3">Fig. 3E</xref>).</p></tp:treatment-sec><tp:treatment-sec sec-type="Genitalia"><title>Genitalia.</title><p>Genital area distinct and dome-shaped (<xref ref-type="fig" rid="F3">Figs 3A</xref>, <xref ref-type="fig" rid="F4">4A</xref>). Internal genitalia simple, with eight spermathecae grouped in two quartets (<xref ref-type="fig" rid="F4">Figs 4D–E</xref>). The outer spermathecae are ovoid and have a short duct. The inner spermathecae can be grouped leading into the bursa through a long, slender convoluted duct (<xref ref-type="fig" rid="F4">Fig. 4</xref>). Glandular projections are mainly present on the spermathecal ducts. A fold with two distinct sclerotized pockets is situated anterior/ventral to the spermathecae. A blind-ended invagination, the postepigastric furrow, is situated immediately posterior to the epigastric furrow.</p></tp:treatment-sec><tp:treatment-sec sec-type="Male"><title>Male</title><p>(ZIMG II/28127; <xref ref-type="fig" rid="F5">Fig. 5</xref>).</p><fig id="F5" position="float" orientation="portrait"><label>Figure 5.</label><caption><p>Right male palp of <italic><tp:taxon-name>Progradungula otwayensis</tp:taxon-name></italic> (ZIMG II/28127). <bold>A</bold> Prolateral view; the arrow marks the section plane of Fig. 5B <bold>B</bold> Section of the volume rendered male palp <bold>C</bold> Surface model of the spermophor superimposed on the volume rendering of the male palp (prolateral, ventral and retrolateral views). The cymbium, subtegulum and tegulum are partly removed in the prolateral view to show tendons, muscles and hematodochae. The arrow points to the opening of the embolus. Abbreviation: <bold>Cb</bold> cymbium; <bold>E</bold> embolus; <bold>m29</bold> muscle 29; <bold>m30</bold> muscle 30; <bold>mA</bold> median apophysis; <bold>mH</bold> median hematodocha; <bold>PE</bold> process of embolus; <bold>S</bold> spermophor; <bold>St</bold> subtegulum; <bold>Te</bold> tegulum; <bold>tm29</bold> tendon of muscle 29; <bold>tm30</bold> tendon of muscle 30.</p></caption><graphic xmlns:xlink="http://www.w3.org/1999/xlink" xlink:href="ZooKeys-335-101-g005.jpg" position="float" orientation="portrait" xlink:type="simple"/></fig></tp:treatment-sec><tp:treatment-sec sec-type="Male palp"><title>Male palp.</title><p>Tegulum with short median apophysis. Embolus tube-like with a solid single hook-shaped process; tip of the embolus widened and hyaline; fundus sac-like, spermophor with an internal band delimited by two parallel ridges (<xref ref-type="fig" rid="F5">Fig. 5B</xref>), distal part of the spermophor within the embolus partly convoluted and very thin (approximately 8µm in diameter); m30 and tm30 in cymbium; m29 in tibia and attaching to the spermophor.</p></tp:treatment-sec><tp:treatment-sec sec-type="Natural history"><title>Natural history.</title><p>The web structure is similar to <italic><tp:taxon-name>Progradungula carraiensis</tp:taxon-name></italic> (for details see <xref ref-type="bibr" rid="B6">Gray 1983</xref>) and web construction is performed after sunset. The catching ladders and supporting webs (<xref ref-type="fig" rid="F2">Figs 2B–C</xref>) are connected by a single sturdy thread to retreats in hollow trees <xref ref-type="fig" rid="F2">Fig. 2A</xref>), often far away (up to 3 meters). As already described by <xref ref-type="bibr" rid="B12">Milledge (1997)</xref>, we found most of the specimens in hollows of old <italic><tp:taxon-name>Nothofagus cunninghamii</tp:taxon-name></italic> trees (<xref ref-type="fig" rid="F2">Fig. 2A</xref>), but also several in hollows of mountain ash (<italic><tp:taxon-name>Eucalyptus regnans</tp:taxon-name></italic>) trees, the bases of large tree ferns (<xref ref-type="fig" rid="F2">Fig. 2B</xref>) and under bridges on trails. On one occasion, we had access to a large hollow mountain ashtree and found catching ladders and supporting webs of juveniles inside of it.</p></tp:treatment-sec><tp:treatment-sec sec-type="Distribution"><title>Distribution.</title><p>Endemic to the Great Otway National Park (Victoria). In addition to the locations reported by <xref ref-type="bibr" rid="B12">Milledge (1997)</xref>, we found several specimens (one male, several juveniles) at the Melba Gully Trail which is located at the western end of the National Park (<xref ref-type="fig" rid="F1">Fig. 1</xref>).</p></tp:treatment-sec><tp:treatment-sec><!--Section generated to contain objects referenced in tp:taxon-treatment.--><fig id="F2" position="float" orientation="portrait"><label>Figure 2.</label><caption><p><bold>A</bold> Habitat with supporting web (blue arrow) and sturdy thread (red arrows) connecting with the retreat in the hollow of a <italic><tp:taxon-name>Nothofagus cunninghamii</tp:taxon-name></italic> tree <bold>B</bold> Catching ladder in front of a hollow in a large tree fern <bold>C</bold> Immature male of <italic><tp:taxon-name>Progradungula otwayensis</tp:taxon-name></italic> holding the catching ladder.</p></caption><graphic xmlns:xlink="http://www.w3.org/1999/xlink" xlink:href="ZooKeys-335-101-g002.jpg" position="float" orientation="portrait" xlink:type="simple"/></fig><fig id="F1" position="float" orientation="portrait"><label>Figure 1.</label><caption><p>Distribution map of <italic><tp:taxon-name>Progradungula otwayensis</tp:taxon-name></italic> in the Great Otway National Park, Victoria (Australia). Red marks indicate localities for the present study; black circles indicate localities given by <xref ref-type="bibr" rid="B12">Milledge (1997)</xref>.</p></caption><graphic xmlns:xlink="http://www.w3.org/1999/xlink" xlink:href="ZooKeys-335-101-g001.jpg" position="float" orientation="portrait" xlink:type="simple"/></fig></tp:treatment-sec><ref-list><ref id="B6"><mixed-citation xmlns:xlink="http://www.w3.org/1999/xlink" xlink:type="simple"><person-group><name name-style="western"><surname>Gray</surname><given-names>MR</given-names></name></person-group> (<year>1983</year>) <article-title>The male of <italic>Progradungula carraiensis</italic> Forster and Gray (Araneae, Gradungulidae) with observations on the web and prey capture.</article-title><source>Proceeding of the Linnean Society of New South Wales</source><volume>107</volume>: <fpage>51</fpage>-<lpage>58</lpage>.</mixed-citation></ref><ref id="B12"><mixed-citation xmlns:xlink="http://www.w3.org/1999/xlink" xlink:type="simple"><person-group><name name-style="western"><surname>Milledge</surname><given-names>GA</given-names></name></person-group> (<year>1997</year>) <article-title>A new species of <italic>Progradungula</italic> Forster and Gray (Araneae: Gradungulidae) from Victoria.</article-title><source>Memoirs of Museum Victoria</source><volume>56</volume>: <fpage>65</fpage>-<lpage>68</lpage>.</mixed-citation></ref></ref-list></tp:taxon-treatment>
